# Supplementary material for: An extraordinary rare anastomotic band causing food bolus obstruction following uneventful minimally invasive esophagectomy: endoscopic treatment
Source: J Surg Case Rep. 2021 May 27;2021(5):rjab212. doi: 10.1093/jscr/rjab212 (PMC8159199; doi:10.1093/jscr/rjab212)
Supplement: Food_bolus_obstruction_post_esophagectomy_rjab212 [file food_bolus_obstruction_post_esophagectomy_rjab212.zip]

Archive with 1 entries (1 files):
- Food_bolus_obstruction_post_esophagectomy_rjab212.wmv
